# Supplementary material for: Intra-individual comparison between abdominal virtual mono-energetic spectral and conventional images using a novel spectral detector CT
Source: PLoS One. 2017 Aug 24;12(8):e0183759. doi: 10.1371/journal.pone.0183759 (PMC5570320; doi:10.1371/journal.pone.0183759)
Supplement: S1 File — (XLSX) [file pone.0183759.s001.xlsx]

## Sheet: Arterial Phase
Absolute Attenuation														SD
Suprarenal aorta	Conventional	MonoE 40 keV	MonoE 50 keV	MonoE 60 keV	MonoE 70 keV	MonoE 80 keV	MonoE 90 keV	MonoE 100 keV	MonoE 110 keV	MonoE 120 keV	MonoE 160 keV	MonoE 200 keV		Suprarenal aorta	Conventional	MonoE 40 keV	MonoE 50 keV	MonoE 60 keV	MonoE 70 keV	MonoE 80 keV	MonoE 90 keV	MonoE 100 keV	MonoE 110 keV	MonoE 120 keV	MonoE 160 keV	MonoE 200 keV
Minimum	197	558	399	269	204	164	138	86	108	98	61	60		Minimum	8	9	8	8	7	7	7	7	7	7	7	7
25% Percentile	296.5	949.3	629.3	424	318	246	198	167	146	130	95	80		25% Percentile	12	13	12	11	11	11	11	11	11	11	11	11
Median	346	1112	732	507	368	283	228	190	166	145	104	88		Median	15	14	13	13	12	12	12	12	12	12	12	12
75% Percentile	402	1292	844	579	423	325	259	213	181	158	112	94		75% Percentile	18	17	16	15	14	15	14	14	14	14	14	14
Maximum	694	2007	1297	880	629	473	371	301	252	216	149	126		Maximum	23	35	23	37	20	20	20	20	20	20	63	19
Mean	359.9	1129	746.8	509.5	373.1	286.3	229.7	191.3	165.4	145.8	104	86.8		Mean	15.11	15.44	13.85	13.96	12.8	12.75	12.58	12.51	12.47	12.36	13.25	12.65
Std. Deviation	94.22	291.5	179.8	126.2	87.09	65.03	49.7	41.36	32.46	27.5	18.44	12.65		Std. Deviation	3.924	4.403	3.043	4.906	2.556	2.79	2.522	2.486	2.53	2.482	7.248	2.605
Std. Error of Mean	12.94	39.67	24.47	17.02	11.74	8.769	6.702	5.576	4.377	3.708	2.486	1.706		Std. Error of Mean	0.5291	0.5991	0.4141	0.6616	0.3447	0.3762	0.34	0.3352	0.3412	0.3347	0.9773	0.3513
Lower 95% CI	333.9	1050	697.7	475.3	349.5	268.7	216.3	180.1	156.6	138.4	99.01	83.38		Lower 95% CI	14.05	14.24	13.02	12.64	12.11	11.99	11.9	11.84	11.79	11.69	11.3	11.95
Upper 95% CI	385.9	1209	795.9	543.6	396.6	303.9	243.2	202.5	174.2	153.2	109	90.22		Upper 95% CI	16.17	16.65	14.68	15.29	13.49	13.5	13.26	13.18	13.16	13.03	15.21	13.36
Infrarenal Aorta														Infrarenal Aorta
Minimum	205	592	347	280	211	168	139	120	106	97	55	63		Minimum	7	8	8	8	7	8	8	8	8	7	8	8
25% Percentile	294.3	918.5	612.5	416.8	315.5	247.5	201.5	170.5	148	131	98.5	83		25% Percentile	12	13	12	12	12	12	11.75	11	11	11	11	11
Median	361	1125	738	509.5	375	289	233	193	166	147	106	89		Median	17.5	15	14	13	14	13	13.5	13	13	13	13	13
75% Percentile	399.5	1268	826.5	569	418	324.5	262.5	220.5	189.5	166	116	96		75% Percentile	20.25	20	18	17	16.25	16	16	16	16	16	16	15.25
Maximum	720	1893	1237	851	620	474	380	315	270	237	168	139		Maximum	26	43	30	23	21	20	20	20	20	20	20	20
Mean	360.5	1124	742.8	509.5	376.3	289.8	233.8	195.5	168.3	149.3	106.6	89.74		Mean	16.78	16.87	15.2	14.35	14.09	13.8	13.85	13.76	13.8	13.74	13.67	13.46
Std. Deviation	92.69	280.7	178.2	122.2	84.44	63.37	49.16	39.7	33.13	28.36	20.49	14.87		Std. Deviation	5.053	5.965	4.275	3.562	3.466	3.018	3.129	3.156	3.141	3.145	3.174	3.008
Std. Error of Mean	12.85	38.2	24.48	16.63	11.6	8.704	6.753	5.453	4.551	3.895	2.815	2.043		Std. Error of Mean	0.6877	0.8118	0.5818	0.4847	0.4716	0.4107	0.4258	0.4295	0.4274	0.428	0.432	0.4093
Lower 95% CI	334.7	1048	693.7	476.2	353	272.4	220.2	184.5	159.2	141.4	101	85.64		Lower 95% CI	15.4	15.24	14.04	13.38	13.15	12.97	13	12.9	12.94	12.88	12.8	12.64
Upper 95% CI	386.3	1201	792	542.9	399.6	307.3	247.3	206.4	177.5	157.1	112.3	93.83		Upper 95% CI	18.16	18.5	16.37	15.32	15.04	14.62	14.71	14.62	14.65	14.6	14.53	14.28
Coeliac trunc														Coeliac trunc
Minimum	196	498	342	251	196	157	130	112	99	89	69	54		Minimum	5	13	11	11	10	9	8	7	7	6	6	3
25% Percentile	276	805.3	534.5	379	283.8	225.5	185.5	154	136.5	124.5	92.25	80.25		25% Percentile	17	25.5	20.75	17	15	14	13	13	13	13	12.75	11
Median	322	941	622.5	452	326.5	258	210	175.5	151.5	137	103	90		Median	23	47	35.5	26	21.5	20	18	17	16	16	15	14.5
75% Percentile	376	1093	738	508.5	373.8	291	237.5	205.3	173.5	154.3	117	98.5		75% Percentile	31	71.75	49	37	30	25.5	23	21	20	19	18	17
Maximum	540	1626	1076	753	559	438	359	305	267	239	181	157		Maximum	44	127	92	68	52	44	39	36	33	32	28	27
Mean	326.3	967.2	639.5	451.1	332.7	260.6	213.1	181.2	157.1	140.7	106	90.56		Mean	23.71	52.54	38.54	29.26	23.67	20.62	18.63	17.3	16.59	16.04	14.8	14.04
Std. Deviation	71.55	243.8	157	104.8	77.82	58.23	46.35	39.38	33.1	29.29	21.81	19.57		Std. Deviation	9.352	32.17	22.47	14.86	10.74	8.314	6.828	5.907	5.203	4.895	4.262	4.589
Std. Error of Mean	10.02	33.81	21.36	14.4	10.59	7.999	6.307	5.359	4.504	3.986	2.968	2.664		Std. Error of Mean	1.309	4.461	3.058	2.041	1.462	1.142	0.9291	0.8038	0.7081	0.6661	0.58	0.6244
Lower 95% CI	306.2	899.4	596.7	422.2	311.5	244.6	200.5	170.4	148.1	132.7	100	85.21		Lower 95% CI	21.08	43.58	32.4	25.17	20.74	18.33	16.77	15.68	15.17	14.7	13.63	12.78
Upper 95% CI	346.4	1035	682.4	480	354	276.7	225.8	191.9	166.2	148.7	111.9	95.9		Upper 95% CI	26.34	61.49	44.67	33.36	26.6	22.91	20.49	18.91	18.01	17.37	15.96	15.29
Hepatic artery														Hepatic artery
Minimum	160	498	218	251	70	97	81	72	65	59	48	56		Minimum	3	13	13	4	3	3	6	3	3	3	3	6
25% Percentile	227	801.8	438.3	380.5	235.8	185.5	152.5	128.5	114	104	78.75	78.5		25% Percentile	17	26.5	23.25	16.25	15.25	13.5	14	12	12	11.75	10	12
Median	289.5	933.5	529	446	282.5	221	181	156	140	128.5	105	88		Median	25	49.5	39	25.5	22	20	19	16	15	15.5	14	16
75% Percentile	336.5	1078	624.5	506.8	337.8	267	216.5	188.5	167.5	156.5	124	97.5		75% Percentile	34.75	75.75	60	37.75	33.75	27.75	26	24	22.5	22	20	18
Maximum	458	1626	801	753	429	354	297	271	231	211	178	157		Maximum	68	146	84	65	47	41	42	37	35	35	36	27
Mean	288.8	951.1	530.9	448.6	280.6	224.1	186.1	162.7	143.5	131.7	104	89.87		Mean	26.13	54.38	41.9	28.44	24.04	20.94	20.35	17.73	16.88	16.72	15.18	15.11
Std. Deviation	67.93	238.7	135.1	102.9	75.91	58.36	47.68	44.44	37.91	35.88	29.32	19.59		Std. Deviation	13.53	34.82	19.98	14.93	10.59	9.325	8.973	8.273	7.656	7.565	6.829	4.513
Std. Error of Mean	9.805	33.76	19.5	14.26	10.96	8.423	6.812	6.348	5.416	5.075	4.147	2.691		Std. Error of Mean	1.953	4.924	2.884	2.07	1.529	1.346	1.282	1.182	1.094	1.07	0.9658	0.62
Lower 95% CI	269.1	883.3	491.7	419.9	258.5	207.1	172.4	149.9	132.6	121.5	95.71	84.47		Lower 95% CI	22.2	44.48	36.09	24.29	20.97	18.23	17.77	15.36	14.68	14.57	13.24	13.87
Upper 95% CI	308.6	1019	570.1	477.2	302.6	241	199.8	175.5	154.4	141.9	112.4	95.27		Upper 95% CI	30.05	64.28	47.7	32.6	27.12	23.65	22.92	20.11	19.08	18.87	17.12	16.36
Splenic artery														Splenic artery
Minimum	167	437	300	217	167	136	116	102	92	85	68	61		Minimum	6	9	9	9	8	7	7	6	6	6	6	6
25% Percentile	260.3	725.3	480	350	263	208	172	146	129	117	88	77		25% Percentile	16	32.5	25	20	17	15	13	12	12	12	12	11
Median	291.5	837.5	560	401	301	239	197	171	150	134	100	90		Median	27	58	40	30	24	21	19	17	16	16	15	14
75% Percentile	342.5	977.5	656	458	340	269	222	190	165	149	116	104		75% Percentile	31	76	53	41	31	26	24	22	22	21	19	19
Maximum	656	1516	1012	716	538	427	355	305	270	245	192	170		Maximum	48	148	98	72	52	55	40	37	37	34	31	29
Mean	306.7	852.2	572.1	406.9	303.2	240.5	198.9	169.9	150.5	135.6	105.3	94.23		Mean	25	58.8	41.49	31.85	25.02	22.13	19.6	18.19	17.43	16.85	15.38	14.89
Std. Deviation	85.12	216.7	141.7	96.23	71.82	54.17	45.21	38.97	34.57	31.42	25.55	23.73		Std. Deviation	11.08	33.36	21.69	16.02	11.02	10.09	7.306	6.49	6.557	6.04	4.954	4.631
Std. Error of Mean	12.55	31.95	20.66	14.04	10.48	7.901	6.595	5.684	5.042	4.583	3.726	3.461		Std. Error of Mean	1.633	4.918	3.164	2.336	1.608	1.471	1.066	0.9466	0.9564	0.881	0.7227	0.6755
Lower 95% CI	281.4	787.9	530.5	378.6	282.1	224.6	185.6	158.4	140.3	126.4	97.78	87.27		Lower 95% CI	21.71	48.9	35.12	27.15	21.78	19.17	17.45	16.29	15.5	15.08	13.93	13.53
Upper 95% CI	332	916.6	613.7	435.1	324.3	256.4	212.1	181.3	160.6	144.9	112.8	101.2		Upper 95% CI	28.29	68.71	47.86	36.55	28.26	25.09	21.74	20.1	19.35	18.62	16.84	16.25
Superior mesenteric artery														Superior mesenteric artery
Minimum	182	114	317	209	154	118	94	79	67	59	42	35		Minimum	8	11	9	9	7	8	8	8	8	7	6	6
25% Percentile	272	766	522.8	362.8	279.8	216	179.3	154	133.8	120.8	93.25	82.5		25% Percentile	17.5	28.5	21	17.5	17	15	13.75	12	12.5	12.5	10	11.75
Median	336	963	651.5	446.5	331.5	259	209	177	153.5	138	104	91		Median	23	51	34	25	22	19.5	18	17.5	17	16	15	15
75% Percentile	357.5	1060	720.3	491.5	365.5	285.5	232	197	171.3	152.5	113.5	100		75% Percentile	28.5	85.5	58	37.25	30.25	24.5	22	20.25	21	20.25	19	18
Maximum	638	1548	1030	726	544	429	355	304	268	242	188	165		Maximum	77	206	141	103	80	66	57	50	46	43	36	34
Mean	326	922.8	628.5	434.4	323.6	252.2	206.3	176	153.5	137.9	103.9	90.74		Mean	26.06	60.34	41.56	30.48	25.15	21.63	19.48	18.04	17.22	16.56	15.02	14.91
Std. Deviation	82.52	259.5	152.4	105.2	75.58	58.22	46.67	39	33.14	29.37	22.63	20.07		Std. Deviation	14.98	42.39	27.53	19.21	14.06	10.78	8.84	7.672	6.831	6.279	5.427	4.877
Std. Error of Mean	11.34	35.65	20.74	14.32	10.29	7.923	6.351	5.307	4.51	3.997	3.08	2.732		Std. Error of Mean	2.057	5.823	3.747	2.614	1.913	1.467	1.203	1.044	0.9296	0.8544	0.7385	0.6637
Lower 95% CI	303.2	851.3	586.9	405.7	303	236.3	193.5	165.3	144.5	129.8	97.73	85.26		Lower 95% CI	21.93	48.65	34.04	25.24	21.31	18.69	17.07	15.94	15.36	14.84	13.54	13.58
Upper 95% CI	348.7	994.4	670.1	463.2	344.2	268.1	219	186.6	162.6	145.9	110.1	96.22		Upper 95% CI	30.18	72.03	49.07	35.72	28.98	24.57	21.89	20.13	19.09	18.27	16.5	16.24
Left renal artery														Left renal artery
Minimum	178	492	339	236	171	131	105	87	75	66	46	39		Minimum	4	9	8	8	8	8	2	7	1	2	2	4
25% Percentile	242	656.5	445	320	248	198.5	168.5	145	130.5	113.3	89.5	78.5		25% Percentile	17.75	30.5	22	20	17	15.5	14	14	13.5	13	11.5	11.75
Median	277	782	529	382	290	229	188	165	150	138	111	101.5		Median	21.5	49	35.5	28	21	22	19	19	18	17.5	17	16
75% Percentile	325.5	918	610	438	326	263	223.5	196	175.5	161.3	126.5	118.5		75% Percentile	32.25	89	56.5	42	33.5	29.5	25.5	24	22.5	22	19.5	19
Maximum	611	1427	966	695	531	430	363	318	286	263	214	194		Maximum	53	136	93	68	54	54	40	36	34	32	28	27
Mean	297.3	811	540.4	391.4	296.3	235.7	198.6	171.7	154.2	138.5	111.5	100.3		Mean	24.72	59.37	40.6	31.59	25.92	23.39	20.27	19.12	18.1	17.46	16.16	15.9
Std. Deviation	84.69	222.8	140	100.5	72.69	58.39	48.52	40.93	37.15	35.49	28.55	25.59		Std. Deviation	11.64	35.7	22.52	15.35	11.64	10.34	8.273	7.172	6.959	6.354	5.76	5.373
Std. Error of Mean	11.98	31.83	20	14.36	10.38	8.342	6.932	5.848	5.307	5.019	4.079	3.619		Std. Error of Mean	1.646	5.101	3.185	2.193	1.663	1.477	1.182	1.025	0.9941	0.8986	0.8229	0.7598
Lower 95% CI	273.2	747	500.2	362.6	275.4	218.9	184.6	160	143.5	128.4	103.3	92.99		Lower 95% CI	21.41	49.11	34.2	27.18	22.57	20.42	17.89	17.06	16.1	15.65	14.51	14.37
Upper 95% CI	321.4	875	580.7	420.3	317.2	252.5	212.5	183.5	164.9	148.6	119.7	107.5		Upper 95% CI	28.03	69.62	47	36	29.26	26.36	22.64	21.18	20.1	19.27	17.82	17.43
Right renal artrey														Right renal artrey
Minimum	172	341	290	200	153	124	106	93	84	78	63	58		Minimum	5	11	10	7	6	5	5	5	5	5	5	5
25% Percentile	244.3	638	438.3	316	244	197	163.8	145	129	117	91	80		25% Percentile	18	33.25	26	22	18	16	15	15	14	14	13	13
Median	270	730	497.5	363	275	226	188	163	148	135	109	99		Median	24	56	38	31	25	21	20	19	18	18	16	15
75% Percentile	308	869	582.8	423	317	252	212	188	170	156	127.5	115		75% Percentile	35	80	54	43	32	29	24.75	23	21	20	18	18
Maximum	571	1556	1034	727	542	427	352	301	254	221	172	152		Maximum	69	139	91	65	50	41	49	30	27	25	24	24
Mean	285.5	767.4	525.4	378.3	285.3	228.6	191.2	167.1	149.1	136.3	110.8	97.16		Mean	26.91	60.52	41.16	32.02	25.42	22.35	20.43	18.37	17.49	16.72	15.55	15.09
Std. Deviation	80.89	244.7	156.2	110.8	79.54	61.2	49.01	41.49	35.31	30.89	25	21.66		Std. Deviation	13.63	32.15	20.08	13.65	9.864	7.855	7.666	5.602	5.124	4.712	4.433	4.33
Std. Error of Mean	12.19	37.31	23.55	16.89	12.13	9.333	7.388	6.327	5.385	4.71	3.769	3.302		Std. Error of Mean	2.078	4.96	3.062	2.081	1.504	1.198	1.156	0.8543	0.7814	0.7186	0.6683	0.6604
Lower 95% CI	260.9	692.1	477.9	344.3	260.8	209.8	176.3	154.3	138.3	126.8	103.2	90.5		Lower 95% CI	22.71	50.51	34.98	27.82	22.38	19.93	18.1	16.65	15.91	15.27	14.2	13.76
Upper 95% CI	310	842.7	572.9	412.4	309.7	247.5	206.1	179.9	160	145.9	118.4	103.8		Upper 95% CI	31.1	70.54	47.34	36.22	28.45	24.77	22.76	20.1	19.07	18.17	16.89	16.43
Fat														Fat
Minimum	-153	-207	-161	-133	-117	-107	-100	-96	-93	-91	-86	-85		Minimum	5	5	5	5	5	5	5	5	5	5	5	6
25% Percentile	-111	-187	-147	-123	-109	-101	-96	-91	-88	-86	-82	-80		25% Percentile	10	10	9	9	9	9	9	9	9	9	9	8
Median	-103	-175	-138	-116	-104	-96	-91	-88	-85	-83	-79	-77		Median	13	12	11	11	11	11	11	10	11	11	10	10
75% Percentile	-96	-160	-127	-110	-97	-87	-82	-79	-78	-76	-72	-73		75% Percentile	15	15	13	13	12	12	12	12	12	12	12	12
Maximum	-9	-98	-83	-74	-69	-64	-59	-57	-56	-56	-55	-53		Maximum	19	20	17	16	15	15	15	15	15	15	15	15
Mean	-100.9	-170.9	-134.8	-113.7	-101.1	-92.91	-87.78	-84.27	-82.11	-80.2	-76.4	-75.36		Mean	12.64	12.22	11.27	10.8	10.58	10.49	10.44	10.35	10.25	10.24	10.15	10.09
Std. Deviation	19.42	22.9	16.96	13.61	11.81	10.84	10.27	9.71	9.102	9.144	8.614	7.561		Std. Deviation	3.535	3.359	2.89	2.627	2.529	2.479	2.478	2.451	2.466	2.411	2.368	2.213
Std. Error of Mean	2.619	3.088	2.287	1.835	1.592	1.462	1.384	1.309	1.227	1.233	1.162	1.019		Std. Error of Mean	0.4766	0.453	0.3896	0.3543	0.341	0.3342	0.3341	0.3305	0.3325	0.3251	0.3193	0.2985
Lower 95% CI	-106.1	-177.1	-139.4	-117.4	-104.3	-95.84	-90.56	-86.9	-84.57	-82.67	-78.73	-77.41		Lower 95% CI	11.68	11.31	10.49	10.09	9.898	9.821	9.767	9.683	9.588	9.585	9.505	9.493
Upper 95% CI	-95.64	-164.7	-130.2	-110	-97.95	-89.98	-85.01	-81.65	-79.65	-77.73	-74.07	-73.32		Upper 95% CI	13.59	13.13	12.05	11.51	11.27	11.16	11.11	11.01	10.92	10.89	10.79	10.69
Psoas muscle														Psoas muscle
Minimum	35	36	34	31	30	29	28	28	28	27	27	27		Minimum	4	5	4	4	4	4	4	4	4	4	4	4
25% Percentile	47	51	48	48	47	46.75	45	45	45	45	45	45		25% Percentile	10	11	11	10	10	10	10	10	10	10	10	9
Median	52	59	56	54	52	51.5	51	50	50	50	49	49		Median	16	14	13	13	13	12	13	13	13	13	13	12.5
75% Percentile	56	70	62	58	55	54.25	54	54	53	53	52	54		75% Percentile	18	16	15	14.25	15	14	14	14	14	14	14	14
Maximum	63	104	82	70	63	61	60	60	59	59	59	59		Maximum	24	21	20	19	19	18	18	18	18	18	18	18
Mean	51.09	59.65	55.2	52.67	51.27	50.24	49.62	49.22	48.95	48.8	48.24	48.52		Mean	14.87	13.38	12.8	12.39	12.31	12	12.16	12.13	12.13	12.04	12.09	11.72
Std. Deviation	6.564	13.14	9.109	7.453	6.471	6.21	6.048	6.097	5.955	6.007	6.146	6.544		Std. Deviation	4.811	4.012	3.525	3.367	3.327	3.22	3.155	3.157	3.115	3.156	3.152	3.45
Std. Error of Mean	0.8851	1.771	1.228	1.014	0.8725	0.8451	0.8155	0.8221	0.8029	0.81	0.8288	0.8905		Std. Error of Mean	0.6488	0.5409	0.4752	0.4582	0.4486	0.4342	0.4254	0.4257	0.4201	0.4256	0.425	0.4695
Lower 95% CI	49.32	56.1	52.74	50.63	49.52	48.55	47.98	47.57	47.34	47.18	46.57	46.73		Lower 95% CI	13.57	12.3	11.85	11.47	11.41	11.13	11.31	11.27	11.29	11.18	11.24	10.78
Upper 95% CI	52.87	63.21	57.66	54.7	53.02	51.94	51.25	50.87	50.56	50.42	49.9	50.3		Upper 95% CI	16.17	14.47	13.75	13.31	13.21	12.87	13.02	12.98	12.97	12.89	12.94	12.66

## Sheet: Venous Phase
Absolute Attenuation														SD
Suprarenal aorta	Conventional	MonoE 40 keV	MonoE 50 keV	MonoE 60 keV	MonoE 70 keV	MonoE 80 keV	MonoE 90 keV	MonoE 100 keV	MonoE 110 keV	MonoE 120 keV	MonoE 160 keV	MonoE 200 keV		Suprarenal aorta	Conventional	MonoE 40 keV	MonoE 50 keV	MonoE 60 keV	MonoE 70 keV	MonoE 80 keV	MonoE 90 keV	MonoE 100 keV	MonoE 110 keV	MonoE 120 keV	MonoE 160 keV	MonoE 200 keV
Minimum	109	275	193	145	116	97	83	71	63	57	45	40		Minimum	8	7	7	6	6	6	6	6	6	6	6	6
25% Percentile	145	415	281	201	152.5	122	103	90	80	74	60	54		25% Percentile	13	10	11	10	10	10	10	10	10	10	10	10
Median	160	463	312	225	171	136	114	102	91	82	65	58		Median	15	13	13	12	12	12	12	12	12	12	12	12
75% Percentile	189	564	373	264	198.3	157	130	112	99	90	71	63		75% Percentile	17	15	14	14	14	13	14	14	14	14	14	14
Maximum	231	682	448	310	230	180	148	126	112	104	86	78		Maximum	22	28	22	18	17	17	17	17	18	18	18	19
Mean	163.9	478.5	318.5	228.6	173.3	138.4	115.7	100.5	89.4	81.51	65.07	58.25		Mean	15.16	13	12.82	12.35	12.17	12	12.05	12.04	12.02	12.04	12.04	12.05
Std. Deviation	28.98	98.19	63.14	42.28	29.86	22.33	17.43	14.32	12.42	10.58	7.902	7.069		Std. Deviation	3.236	3.432	3.092	2.743	2.697	2.589	2.69	2.68	2.718	2.748	2.769	2.811
Std. Error of Mean	3.907	13.24	8.514	5.701	4.064	3.01	2.351	1.931	1.674	1.426	1.065	0.9532		Std. Error of Mean	0.4364	0.4628	0.4169	0.3699	0.367	0.3491	0.3628	0.3614	0.3665	0.3706	0.3733	0.3791
Lower 95% CI	156.1	451.9	301.4	217.2	165.2	132.4	111	96.67	86.04	78.65	62.94	56.34		Lower 95% CI	14.29	12.07	11.98	11.6	11.43	11.3	11.33	11.31	11.28	11.29	11.29	11.29
Upper 95% CI	171.7	505	335.5	240	181.5	144.5	120.4	104.4	92.76	84.37	67.21	60.17		Upper 95% CI	16.04	13.93	13.65	13.09	12.9	12.7	12.78	12.76	12.75	12.78	12.78	12.81
Infrarenal Aorta														Infrarenal Aorta
Minimum	112	264	188	143	85	97	85	56	66	60	47	42		Minimum	9	9	8	8	8	8	8	8	8	8	8	8
25% Percentile	140	422	281	198	147	122	103	88	80	74	60	54		25% Percentile	14	13	12	12	11	11	11	11	11	11	11	11
Median	162	479	323	231	174	138	114	100	88	81	64	57		Median	17	14	14	13	13	13	13	13	13	13	13	13
75% Percentile	190	567	377	266	197	154	128	110	98	88	68	61		75% Percentile	20	17	16	16	16	16	16	16	16	16	16	16
Maximum	225	700	460	318	233	181	148	126	111	99	79	72		Maximum	30	43	43	35	30	27	25	24	23	23	21	21
Mean	164.4	481.9	322.7	229.4	171.7	138.2	115.3	99.11	88.67	80.8	64.13	57.25		Mean	17.35	15.62	14.89	14.35	13.87	13.69	13.6	13.51	13.45	13.42	13.35	13.33
Std. Deviation	28.85	101.3	64.52	42.9	32.14	22	16.99	14.73	11.78	9.648	6.807	5.822		Std. Deviation	3.912	6.428	5.99	4.679	4.028	3.558	3.403	3.288	3.265	3.143	3.098	2.969
Std. Error of Mean	3.89	13.66	8.699	5.784	4.334	2.967	2.29	1.986	1.588	1.301	0.9179	0.7851		Std. Error of Mean	0.5275	0.8667	0.8077	0.631	0.5431	0.4798	0.4588	0.4433	0.4402	0.4238	0.4178	0.4004
Lower 95% CI	156.6	454.5	305.2	217.8	163	132.2	110.7	95.13	85.49	78.19	62.29	55.68		Lower 95% CI	16.29	13.88	13.27	13.08	12.78	12.73	12.68	12.62	12.57	12.57	12.51	12.52
Upper 95% CI	172.2	509.3	340.1	241	180.3	144.1	119.9	103.1	91.86	83.41	65.97	58.83		Upper 95% CI	18.4	17.36	16.51	15.61	14.96	14.65	14.52	14.4	14.34	14.27	14.18	14.13
Coeliac trunc														Coeliac trunc
Minimum	98	236	163	126	91	87	77	70	-83	60	48	43		Minimum	6	5	5	4	4	4	4	4	5	5	5	4
25% Percentile	127.8	343.3	234.3	168.3	127.8	107.3	93.25	82.75	73.75	69.75	58	53		25% Percentile	13	16	14.75	12	11.75	10	10	10	10	10	10	9
Median	150.5	420	286	205.5	157.5	129	108	94	84.5	79.5	64	58		Median	18.5	19	17	15.5	15	14	13.5	13.5	13	13	13	12.5
75% Percentile	176.8	508.8	340.8	241.5	181.5	146	121.3	103.3	92	86	68.25	63		75% Percentile	22	28.5	22.25	19	18	17.25	17.25	16.25	16	16	15.25	15.25
Maximum	227	616	408	286	213	170	143	125	114	105	86	79		Maximum	29	52	41	35	36	23	22	21	21	21	21	21
Mean	152.2	421	285.8	205.2	156.1	127.5	107.9	94.57	81.67	78.41	63.87	58.04		Mean	17.85	22.94	18.65	16.11	15.44	13.85	13.44	13.13	13.13	13.06	12.74	12.54
Std. Deviation	29.47	96.37	62.54	41.52	31.02	22.07	17.45	14.37	26.37	11.07	8.483	7.869		Std. Deviation	5.537	10.49	7.18	5.778	5.865	4.427	4.403	4.327	4.162	4.227	4.185	4.183
Std. Error of Mean	4.01	13.11	8.511	5.65	4.221	3.003	2.375	1.956	3.588	1.507	1.154	1.071		Std. Error of Mean	0.7535	1.428	0.9771	0.7863	0.7982	0.6025	0.5991	0.5888	0.5664	0.5752	0.5695	0.5693
Lower 95% CI	144.2	394.7	268.7	193.9	147.7	121.5	103.2	90.65	74.47	75.39	61.55	55.89		Lower 95% CI	16.34	20.08	16.69	14.53	13.84	12.64	12.24	11.95	11.99	11.9	11.6	11.4
Upper 95% CI	160.3	447.3	302.9	216.5	164.6	133.5	112.7	98.5	88.86	81.43	66.19	60.18		Upper 95% CI	19.36	25.81	20.61	17.69	17.05	15.06	14.65	14.31	14.27	14.21	13.88	13.68
Hepatic artery														Hepatic artery
Minimum	82	211	79	104	72	65	55	48	44	39	29	29		Minimum	5	9	7	6	6	5	4	4	4	5	5	5
25% Percentile	119	318	217	157	122	101	85	75	66	62	52	45		25% Percentile	13	17	14	11	10	10	9	9	9	9	9	9
Median	138	376	270	192	142	116	99	89	80	73	60	55		Median	18	22	18	16	15	14	14	13	12	12	12	12
75% Percentile	163	452	309	222	168	138	117	103	92	85	68	63		75% Percentile	21	40	28	22	18	18	18	17	16	17	16	16
Maximum	208	571	376	262	199	163	140	125	113	105	90	84		Maximum	35	86	58	42	33	29	26	24	23	22	21	21
Mean	140.5	381.3	257.1	187.1	142.1	116.9	99.31	87.62	78.22	72.35	59.65	54.31		Mean	17.96	29.36	21.85	17.98	15.71	14.62	13.84	13.42	12.89	12.89	12.47	12.25
Std. Deviation	30.21	93.13	63.11	41.78	32.1	24.76	20.84	18.36	16.97	15.27	12.72	12.22		Std. Deviation	6.543	18.53	11.76	8.616	6.657	5.688	5.131	4.764	4.5	4.37	3.999	4.015
Std. Error of Mean	4.073	12.56	8.51	5.633	4.328	3.339	2.81	2.475	2.288	2.059	1.716	1.648		Std. Error of Mean	0.8823	2.499	1.586	1.162	0.8977	0.7669	0.6918	0.6423	0.6067	0.5893	0.5393	0.5414
Lower 95% CI	132.4	356.2	240	175.8	133.4	110.2	93.68	82.66	73.63	68.22	56.21	51.01		Lower 95% CI	16.19	24.35	18.67	15.65	13.91	13.08	12.45	12.13	11.67	11.71	11.39	11.17
Upper 95% CI	148.7	406.5	274.2	198.4	150.8	123.6	104.9	92.58	82.8	76.47	63.09	57.61		Upper 95% CI	19.73	34.37	25.03	20.31	17.51	16.16	15.22	14.71	14.11	14.07	13.55	13.34
Splenic artery														Splenic artery
Minimum	82	199	143	111	79	72	54	52	47	42	33	27		Minimum	5	8	8	8	7	4	2	3	4	5	6	5
25% Percentile	127	344.8	232	167.8	127.8	104.8	87.5	77.75	70.75	66	54.75	50.75		25% Percentile	13	15	13	12	11	10	10	9	10	10	9	9
Median	146	393.5	266.5	195	152.5	123	104.5	92.5	82	75	61	54.5		Median	16.5	23	18	14.5	14	13	13	12	12	12	11.5	11.5
75% Percentile	163.8	470	318.8	226.3	172.8	139	117	100.5	90.25	82.25	67	61.25		75% Percentile	20	32	23.25	19	17.25	15.25	15	15	14.25	14	14	14
Maximum	203	589	386	274	211	172	147	130	118	109	90	82		Maximum	29	70	47	35	27	23	22	22	21	21	20	20
Mean	143.9	401.7	271.8	194.4	148.5	121.2	101.7	90.04	81	74.5	61.02	55.89		Mean	16.78	26.87	20.2	16.54	14.56	13.46	12.91	12.44	12.24	12.07	11.65	11.52
Std. Deviation	27.28	92.47	58.98	39.61	30.03	22.16	19.31	15.62	13.94	12.93	11.07	11		Std. Deviation	5.382	14.94	9.519	6.624	4.928	4.347	3.968	3.785	3.453	3.324	3.079	3.173
Std. Error of Mean	3.713	12.58	8.027	5.39	4.086	3.015	2.628	2.125	1.896	1.759	1.506	1.497		Std. Error of Mean	0.7324	2.032	1.295	0.9014	0.6707	0.5915	0.54	0.5151	0.4699	0.4524	0.4189	0.4317
Lower 95% CI	136.5	376.5	255.7	183.6	140.3	115.2	96.4	85.77	77.2	70.97	58	52.89		Lower 95% CI	15.31	22.79	17.61	14.73	13.21	12.28	11.82	11.41	11.3	11.17	10.81	10.65
Upper 95% CI	151.4	427	287.9	205.2	156.7	127.3	106.9	94.3	84.8	78.03	64.04	58.89		Upper 95% CI	18.25	30.95	22.8	18.35	15.9	14.65	13.99	13.48	13.18	12.98	12.49	12.38
Superior mesenteric artery														Superior mesenteric artery
Minimum	98	237	156	122	81	77	68	61	56	52	43	37		Minimum	5	5	5	5	5	5	5	5	5	5	5	5
25% Percentile	129	356	243	175	127	108	91	82	75	69	57	52		25% Percentile	15	15	14	14	12	12	11	10	10	10	10	8
Median	148	423	285	203	154	123	103	92	83	74	60	54		Median	17	23	18	15	14	14	14	13	13	13	13	12
75% Percentile	170	485	326	238	176	139	116	99	89	82	66	60		75% Percentile	21	40	29	23	20	18	17	16	15	15	14	14
Maximum	206	623	415	292	218	172	142	124	114	107	92	85		Maximum	32	97	63	43	33	28	25	23	22	22	20	20
Mean	149.1	418	282	202.3	152.4	124.5	104.9	91.73	82.42	75.45	61.07	55.16		Mean	17.91	29.62	22.11	18.07	15.78	14.55	13.71	13.04	12.76	12.62	12	11.69
Std. Deviation	27.85	93.06	60.15	40.39	30.21	21.5	17.02	14.28	12.34	10.99	8.758	8.119		Std. Deviation	5.985	19.77	12.02	8.349	6.211	5.131	4.532	4.141	3.882	4.044	3.672	3.844
Std. Error of Mean	3.756	12.55	8.11	5.446	4.073	2.899	2.295	1.925	1.664	1.482	1.181	1.095		Std. Error of Mean	0.8071	2.666	1.621	1.126	0.8375	0.6919	0.6112	0.5584	0.5235	0.5453	0.4951	0.5183
Lower 95% CI	141.6	392.8	265.7	191.4	144.3	118.7	100.3	87.87	79.08	72.48	58.71	52.97		Lower 95% CI	16.29	24.27	18.86	15.82	14.1	13.16	12.48	11.92	11.71	11.53	11.01	10.65
Upper 95% CI	156.7	443.1	298.2	213.2	160.6	130.4	109.5	95.59	85.75	78.43	63.44	57.36		Upper 95% CI	19.53	34.96	25.36	20.33	17.46	15.93	14.93	14.16	13.81	13.71	12.99	12.73
Left renal artery														Left renal artery
Minimum	90	180	135	108	81	78	68	59	50	44	30	24		Minimum	5	7	6	5	4	4	4	4	4	4	4	4
25% Percentile	119	315	216	158	121	99.25	85	75	68	65	54	48		25% Percentile	13	15	12	12	11	11	11	10	10	10	10	9
Median	130	370	249	182	137	113	96	85	77	70	59	53		Median	18	23	18	17	16	15	15	14	14	14	13	13
75% Percentile	161	448	307	224	164	133.3	114	97	87	82	68	61		75% Percentile	26	55	42	29	25	22	19	19	18	18	17	16
Maximum	190	595	394	276	205	161	132	114	103	96	81	74		Maximum	43	108	73	53	45	39	35	33	32	31	28	27
Mean	136.9	373.6	255.9	185.7	140.9	115.2	98.36	86.62	78	72.15	59.49	54.25		Mean	19.44	33.58	25.15	20.58	18.64	16.49	15.45	14.84	14.62	14.33	13.65	13.56
Std. Deviation	24.93	80.96	53.26	36.11	27.04	20.13	16.87	14.62	13.26	12.41	10.97	10.57		Std. Deviation	8.707	24.51	16.46	11.94	9.915	8.117	6.973	6.577	6.601	6.248	5.687	5.537
Std. Error of Mean	3.361	10.92	7.182	4.869	3.645	2.739	2.275	1.971	1.788	1.674	1.479	1.425		Std. Error of Mean	1.174	3.305	2.219	1.609	1.337	1.094	0.9402	0.8868	0.8901	0.8425	0.7668	0.7466
Lower 95% CI	130.2	351.7	241.5	176	133.6	109.7	93.8	82.67	74.41	68.79	56.53	51.4		Lower 95% CI	17.08	26.96	20.7	17.36	15.96	14.3	13.57	13.06	12.83	12.64	12.12	12.07
Upper 95% CI	143.6	395.5	270.3	195.5	148.2	120.7	102.9	90.57	81.59	75.5	62.46	57.11		Upper 95% CI	21.79	40.21	29.59	23.81	21.32	18.69	17.34	16.61	16.4	16.02	15.19	15.06
Right renal artrey														Right renal artrey
Minimum	75	158	115	90	75	66	59	51	44	39	29	25		Minimum	2	3	4	3	3	2	2	2	2	2	3	3
25% Percentile	117	318.5	209.5	152.5	116.3	97	83.25	75	68	63	54	49		25% Percentile	11.75	15.25	13	12	11.25	11.25	11	10	10	10	10	9.25
Median	136.5	358.5	240	176.5	139	115.5	98.5	88	78.5	72	59	54		Median	18.5	27.5	21	18	16	15	14	14	13.5	13	13	13
75% Percentile	157.5	427.3	291.3	209.3	159	131.8	111.8	98	90.75	84	71	65.75		75% Percentile	23.75	40.75	30.75	24	21	19.75	18.75	18	16.75	16.75	16.75	16.75
Maximum	231	682	452	317	236	185	152	130	114	105	90	84		Maximum	45	88	65	51	44	39	37	34	33	32	32	32
Mean	136.7	368.1	249.2	182.3	139.2	115.8	99.08	88.22	79.37	73.62	61.25	56.06		Mean	19.23	32.54	24.23	20.42	17.58	16.17	15.27	14.35	14.12	14	13.54	13.31
Std. Deviation	29.33	92.87	61.71	41.79	31.67	24.22	20.13	17.19	15.85	14.69	12.56	11.84		Std. Deviation	9.536	22.25	15.27	11.69	8.973	7.841	7.206	6.621	6.449	6.272	5.929	5.846
Std. Error of Mean	4.068	12.88	8.557	5.795	4.391	3.359	2.791	2.407	2.198	2.038	1.741	1.641		Std. Error of Mean	1.322	3.086	2.117	1.621	1.244	1.087	0.9993	0.9271	0.8944	0.8697	0.8222	0.8107
Lower 95% CI	128.5	342.2	232	170.6	130.4	109.1	93.47	83.38	74.95	69.52	57.75	52.76		Lower 95% CI	16.58	26.34	19.98	17.17	15.08	13.99	13.26	12.49	12.32	12.25	11.89	11.68
Upper 95% CI	144.9	394	266.4	193.9	148	122.6	104.7	93.05	83.78	77.71	64.75	59.35		Upper 95% CI	21.89	38.73	28.48	23.68	20.08	18.36	17.28	16.22	15.91	15.75	15.19	14.94
Fat														Fat
Minimum	-126	-214	-159	-129	-114	-105	-99	-96	-93	-92	-88	-86		Minimum	7	5	4	5	5	4	5	5	4	4	4	4
25% Percentile	-105	-176	-140	-120	-108	-100	-95	-92	-89	-88	-84	-83		25% Percentile	11	11	10	9	9	9	9	9	9	9	8	8
Median	-93	-167	-133	-115	-104	-97	-91	-88	-85	-83	-80	-78		Median	14	15	14	13	13	12	12	12	12	12	12	12
75% Percentile	-83	-148	-122	-104	-94	-87	-84	-81	-78	-77	-74	-72		75% Percentile	17	18	16	15	14	14	13	13	13	13	13	13
Maximum	-59	-72	-66	45	-60	-59	-58	-57	53	-54	-52	-51		Maximum	23	26	22	21	18	18	17	17	16	17	16	16
Mean	-93.16	-161.1	-129.3	-107.7	-99.38	-92.45	-87.82	-84.93	-77.67	-80.87	-77.51	-76.2		Mean	13.93	14.71	13.09	12.36	11.71	11.49	11.25	11.24	11.02	11.13	10.95	10.89
Std. Deviation	13.22	24.98	17.9	25.15	11.96	10.46	9.601	9.163	27.12	8.892	8.282	8.116		Std. Deviation	3.853	5.384	4.309	3.96	3.478	3.42	3.312	3.203	3.124	3.238	3.171	3.149
Std. Error of Mean	1.783	3.368	2.413	3.392	1.613	1.41	1.295	1.236	3.657	1.199	1.117	1.094		Std. Error of Mean	0.5196	0.726	0.581	0.5339	0.469	0.4612	0.4466	0.4319	0.4212	0.4366	0.4275	0.4246
Lower 95% CI	-96.74	-167.8	-134.1	-114.5	-102.6	-95.28	-90.41	-87.4	-85	-83.28	-79.75	-78.39		Lower 95% CI	12.89	13.25	11.93	11.29	10.77	10.57	10.36	10.37	10.17	10.25	10.09	10.04
Upper 95% CI	-89.59	-154.3	-124.5	-100.9	-96.15	-89.63	-85.22	-82.45	-70.34	-78.47	-75.27	-74.01		Upper 95% CI	14.97	16.16	14.26	13.43	12.65	12.42	12.15	12.1	11.86	12	11.8	11.74
Psoas muscle														Psoas muscle
Minimum	41	35	41	43	43	42	42	41	40	39	37	36		Minimum	6	4	4	5	5	5	4	5	5	5	5	5
25% Percentile	48	66	60	55.25	52	50	49	48	48	47	45	46		25% Percentile	12	10	10	10	10	10	9	9	9	9	9	9
Median	53	73	63.5	58.5	55	54	53	52	51	50	49	49		Median	14	13	12	12	12	12	12	12	12	12	11	12
75% Percentile	57	82	70	64	60	57	56	56	55	54	53	53		75% Percentile	17	17	16	15	15	15	15	15	15	15	15	15
Maximum	68	106	82	78	78	68	62	59	70	59	58	58		Maximum	23	23	20	19	19	19	19	19	19	19	18	18
Mean	53.24	71.93	63.5	58.43	55.65	53.53	52.13	51.35	51.29	50.09	49	48.65		Mean	14.84	13.91	13.18	12.63	12.45	12.27	12.2	12.16	12.15	12.11	12	12.02
Std. Deviation	6.155	14.61	9.245	7.168	6.484	5.483	5.117	4.926	6.063	4.941	5.037	5.1		Std. Deviation	4.022	4.858	4.051	3.718	3.553	3.556	3.466	3.299	3.341	3.292	3.238	3.246
Std. Error of Mean	0.83	1.988	1.258	0.9755	0.8743	0.7394	0.69	0.6642	0.8176	0.6663	0.6792	0.6877		Std. Error of Mean	0.5423	0.6551	0.5462	0.5059	0.4791	0.4795	0.4674	0.4448	0.4505	0.4439	0.4365	0.4377
Lower 95% CI	51.57	67.94	60.98	56.47	53.9	52.04	50.74	50.01	49.65	48.76	47.64	47.28		Lower 95% CI	13.75	12.6	12.09	11.61	11.49	11.31	11.26	11.27	11.24	11.22	11.12	11.14
Upper 95% CI	54.9	75.91	66.02	60.38	57.41	55.01	53.51	52.68	52.93	51.43	50.36	50.03		Upper 95% CI	15.92	15.22	14.28	13.64	13.42	13.23	13.14	13.06	13.05	13	12.88	12.9
Portal vein														Portal vein
Minimum	114	294	199	144	96	90	76	67	61	56	46	40		Minimum	9	7	7	7	7	7	7	7	7	7	7	7
25% Percentile	140	407	275	197	148	121	102	89	80	74	61	56		25% Percentile	14	13	12	12	11	11	11	11	11	11	11	11
Median	169	508	339	240	180	143	118	103	92	84	65	59		Median	17	16	14	14	14	14	14	14	14	14	13	13
75% Percentile	189	583	388	273	204	161	131	113	100	91	71	62		75% Percentile	19	19	17	16	16	15	15	15	15	15	15	15
Maximum	223	684	454	318	237	186	153	130	114	103	80	72		Maximum	32	90	61	46	34	28	24	22	20	19	17	17
Mean	165.9	494.6	331.2	235.3	175.7	141.7	118.1	102.1	90.8	82.75	65.47	58.25		Mean	16.76	17	15.07	14.24	13.53	13.4	13.27	13.05	13.07	13	12.78	12.76
Std. Deviation	27.75	101.2	64.84	43.43	32.09	22.62	17.51	14.18	11.98	10.53	7.446	6.611		Std. Deviation	4.091	10.96	7.136	5.235	3.967	3.392	3.1	2.915	2.834	2.809	2.658	2.603
Std. Error of Mean	3.742	13.65	8.743	5.856	4.328	3.05	2.361	1.912	1.615	1.42	1.004	0.8915		Std. Error of Mean	0.5517	1.477	0.9622	0.7059	0.5349	0.4573	0.418	0.3931	0.3821	0.3787	0.3583	0.351
Lower 95% CI	158.4	467.2	313.7	223.6	167.1	135.6	113.4	98.31	87.56	79.9	63.46	56.47		Lower 95% CI	15.66	14.04	13.14	12.82	12.45	12.48	12.43	12.27	12.31	12.24	12.06	12.06
Upper 95% CI	173.4	522	348.8	247	184.4	147.8	122.8	106	94.04	85.59	67.49	60.04		Upper 95% CI	17.87	19.96	17	15.65	14.6	14.32	14.11	13.84	13.84	13.76	13.5	13.47
Liver														Liver
Minimum	18	5	12	17	20	21	22	23	21	20	18	17		Minimum	7	6	5	5	5	5	5	5	5	5	5	5
25% Percentile	92	196	146	114	93	84	77	74	71	67	61	57		25% Percentile	12	11	11	10	10	9	9	9	9	9	9	9
Median	109	243	180	137	113	98	87	80	76	73	67	64		Median	15	15	13	12	12	11	11	11	11	11	11	11
75% Percentile	126	287	209	159	127	110	98	90	84	81	71	68		75% Percentile	18	19	16	15	14	14	13	13	13	13	13	12
Maximum	144	382	443	179	142	119	105	97	91	86	77	73		Maximum	23	57	37	27	22	19	18	17	16	16	15	15
Mean	104.9	233.5	175.2	130.4	107.1	93.49	84.16	78.02	73.58	70.07	63.27	60.27		Mean	14.89	18.02	14.67	12.93	12	11.38	10.96	11.05	10.84	10.71	10.65	10.47
Std. Deviation	26.95	72.19	60.29	34.3	26.41	21.69	18.74	16.87	15.52	14.52	13.09	12.31		Std. Deviation	3.765	10.79	6.774	4.642	3.543	3.094	2.687	2.592	2.47	2.551	2.444	2.395
Std. Error of Mean	3.634	9.734	8.129	4.625	3.561	2.925	2.527	2.274	2.093	1.958	1.765	1.66		Std. Error of Mean	0.5076	1.455	0.9134	0.626	0.4778	0.4172	0.3623	0.3495	0.3331	0.3439	0.3295	0.3229
Lower 95% CI	97.6	214	158.9	121.1	99.97	87.63	79.1	73.46	69.39	66.15	59.73	56.94		Lower 95% CI	13.87	15.1	12.84	11.67	11.04	10.55	10.24	10.35	10.17	10.02	9.994	9.825
Upper 95% CI	112.2	253	191.5	139.6	114.2	99.35	89.23	82.58	77.78	74	66.81	63.6		Upper 95% CI	15.91	20.94	16.5	14.18	12.96	12.22	11.69	11.76	11.5	11.4	11.32	11.12
Pancreas														Pancreas
Minimum	39	98	69	52	41	34	27	24	20	18	13	11		Minimum	8	9	8	8	8	7	7	7	7	7	6	6
25% Percentile	76.75	175.5	126.8	95.25	77.75	67.5	58.25	52.5	48	45	40	36.75		25% Percentile	15	13.75	13	12	12	11	11	11.75	11	11	11.75	11
Median	85.5	231	158.5	116	90.5	75	66	60	56	51.5	45	42.5		Median	18	17	15	15	14	14	14	14	13.5	13	13	13
75% Percentile	103	280.5	192	139.5	107.8	89.25	77	69	63	57.25	50	47		75% Percentile	20	20.5	19	17	16	16	15	15	15	15	15	15
Maximum	136	373	251	182	141	114	97	86	78	72	60	55		Maximum	30	39	31	28	26	25	24	24	35	24	23	23
Mean	88.3	224.9	157.3	116.1	90.56	76.65	66.61	60.33	55.48	51.52	44.5	41.65		Mean	17.31	18.63	16.31	15	14.2	13.7	13.35	13.44	13.44	13.15	12.94	12.96
Std. Deviation	21.33	70.88	44.89	31.22	23.92	17.62	14.57	12.61	11.27	10.38	8.791	8.285		Std. Deviation	4.251	7.385	5.269	4.125	3.677	3.511	3.257	3.243	4.347	3.259	3.282	3.084
Std. Error of Mean	2.903	9.646	6.108	4.249	3.255	2.398	1.983	1.716	1.533	1.413	1.196	1.127		Std. Error of Mean	0.5785	1.005	0.7171	0.5614	0.5004	0.4778	0.4433	0.4413	0.5915	0.4435	0.4466	0.4196
Lower 95% CI	82.47	205.6	145	107.6	84.03	71.84	62.63	56.89	52.41	48.68	42.1	39.39		Lower 95% CI	16.15	16.61	14.88	13.87	13.2	12.75	12.46	12.56	12.26	12.26	12.05	12.12
Upper 95% CI	94.12	244.3	169.5	124.6	97.08	81.46	70.59	63.78	58.56	54.35	46.9	43.91		Upper 95% CI	18.48	20.65	17.75	16.13	15.21	14.66	14.24	14.33	14.63	14.04	13.84	13.8
Kidney														Kidney
Minimum	117	342	128	161	103	95	79	67	57	54	42	37		Minimum	6	5	5	4	5	5	5	4	5	5	5	5
25% Percentile	158	458.3	306	215.3	160.3	128.3	107.3	92.25	81	73.25	58	50		25% Percentile	12	13	10	10	9	9	9	9	9	8.25	8	8
Median	185	569.5	374	260.5	193	153.5	124.5	105.5	91	82	62	53.5		Median	16	19	15	14	13	12.5	12	12	12	12	11	11
75% Percentile	211.8	645.8	426.5	297.3	216.8	171	139	115.8	100.8	92	68	58.75		75% Percentile	19.75	31.75	25	19.75	17	15.75	15	14	14	14	13	13
Maximum	280	892	587	408	300	232	188	159	137	122	90	77		Maximum	53	95	136	48	38	32	28	26	24	23	21	20
Mean	187.7	562.3	370.3	260.2	191.6	152.1	124.8	105.8	91.98	83.5	63.21	54.88		Mean	16.74	25.59	20.68	15.98	14.02	12.88	12.29	11.88	11.54	11.3	10.88	10.72
Std. Deviation	37.75	126.2	83.83	54.42	39.78	28.59	22.23	17.73	15.11	12.94	8.37	6.886		Std. Deviation	7.103	19.66	17.02	8.548	6.349	5.148	4.379	3.953	3.741	3.601	3.36	3.26
Std. Error of Mean	3.702	12.37	8.181	5.336	3.901	2.804	2.18	1.739	1.481	1.269	0.8207	0.6752		Std. Error of Mean	0.6965	1.928	1.661	0.8382	0.6226	0.5048	0.4294	0.3876	0.3669	0.3531	0.3294	0.3197
Lower 95% CI	180.4	537.7	354.1	249.6	183.9	146.5	120.5	102.3	89.04	80.98	61.58	53.54		Lower 95% CI	15.36	21.76	17.38	14.32	12.78	11.87	11.44	11.11	10.81	10.6	10.23	10.09
Upper 95% CI	195.1	586.8	386.5	270.8	199.4	157.6	129.1	109.2	94.92	86.02	64.84	56.21		Upper 95% CI	18.12	29.41	23.97	17.64	15.25	13.88	13.14	12.64	12.27	12	11.54	11.36
